# Supplementary material for: The 21-base pair deletion mutant Calpain3 does not inhibit wild-type Calpain3 activity
Source: Genes Dis. 2024 Apr 8;12(1):101301. doi: 10.1016/j.gendis.2024.101301 (PMC11472601; doi:10.1016/j.gendis.2024.101301)
Supplement: Multimedia component 2 [file mmc2.xlsx]

## Sheet: Fig 1E Statistical evaluation
						1set	2set	3set	Average
1set	1	15625	1.70976		EV	1.70976	0.943231	1.94156	1.53152
	2	8175.15	0.895036		W + EV	0.895036	0.612211	0.427959	0.645069
	3	11290.7	1.33273		M + EV	1.33273	0.984432	1.02065	1.1126
	4	9689.59	1.1421		W + M	1.1421	0.699768	0.64305	0.828306
	5	9138.76			SUM	5.07963	3.23964	4.03322	4.1175
	6	9133.88			EV	0.336591	0.291153	0.481393	0.371953
	7	8471.83			W + EV	0.176201	0.188975	0.106108	0.156665
	8	8484			M + EV	0.262368	0.303871	0.253061	0.270214
					W + M	0.22484	0.216002	0.159438	0.201167
2set	1	15277.2	0.943231
	2	8817.61	0.612211
	3	10617.7	0.984432
	4	8414.45	0.699768
	5	16196.7
	6	14402.9
	7	10785.6
	8	12024.6
3set	1	26795.6	1.94156
	2	7386.76	0.427959
	3	27854.9	1.02065
	4	14409.9	0.64305
	5	13801
	6	17260.4
	7	27291.3
	8	22408.6

## Sheet: Fig 1E ANOVA
One-Way ANOVA
Table Analyzed	Data
ANOVA summary
F	7.504
P value	0.0103
P value summary	*
Are differences among means statistically significant? (P < 0.05)	Yes
R square	0.7378
Brown-Forsythe test
F (DFn, DFd)	0.6456 (3, 8)
P value	0.6072
P value summary	ns
Significantly different standard deviations? (P < 0.05)	No
Bartlett's test
Bartlett's statistic (corrected)
P value
P value summary
Significantly different standard deviations? (P < 0.05)
ANOVA table	SS	DF	MS	F (DFn, DFd)	P value
Treatment (between columns)	0.07796	3	0.02599	F (3, 8) = 7.504	P = 0.0103
Residual (within columns)	0.0277	8	0.003463
Total	0.1057	11

## Sheet: Fig 1E Dunnett's test
Number of families	1
Number of comparisons per family	3
Alpha	0.05
Dunnett's multiple comparisons test	Mean Diff.	95% CI of diff.	Significant?	Summary
EV vs. W + EV	0.2126	0.07425 to 0.3510	Yes	**
EV vs. M + EV	0.09661	-0.04176 to 0.2350	No	ns
EV vs. W + M	0.1696	0.03125 to 0.3080	Yes	*
Test details	Mean 1	Mean 2	Mean Diff.	SE of diff.	n1	n2	q	DF
EV vs. W + EV	0.3697	0.1571	0.2126	0.04805	3	3	4.425	8
EV vs. M + EV	0.3697	0.2731	0.09661	0.04805	3	3	2.011	8
EV vs. W + M	0.3697	0.2001	0.1696	0.04805	3	3	3.53	8
